# Supplementary material for: Experimental Validation of MHC Class I and II Peptide-Based Potential Vaccine Candidates for Human Papilloma Virus Using Sprague-Dawly Models
Source: Molecules. 2023 Feb 10;28(4):1687. doi: 10.3390/molecules28041687 (PMC9968051; doi:10.3390/molecules28041687)
Supplement: Supplementary file 1 [file molecules-28-01687-s001.zip]

Archive with 1 entries (1 files):
- molecules-2090748-supplementary.pdf
